# Supplementary material for: Endometrial microbiota in women with and without adenomyosis: A pilot study
Source: Front Microbiol. 2023 Jan 20;14:1075900. doi: 10.3389/fmicb.2023.1075900 (PMC9895119; doi:10.3389/fmicb.2023.1075900)
Supplement: Supplementary file 1 [file Table_1.XLSX]

## Sheet: 整理数据
ID	Age(years)	Group	Hight	weight	BMI	Parity	Contraception	Menstrual cycle phase
ADS_01	42	ADS	162	56	21.3382	Multipara	Nil	Follicular
ADS_02	49	ADS	158	55	22.4323	Multipara	Condoms	Follicular
ADS_03	46	ADS	162	59	21.3382	Multipara	Nil	Follicular
ADS_04	45	ADS	158	58	22.4323	Multipara	Condoms	Follicular
ADS_05	47	ADS	160	55	21.875	Multipara	Condoms	Follicular
ADS_06	46	ADS	158	54	22.4323	Multipara	Condoms	Follicular
ADS_07	42	ADS	158	59	22.4323	Multipara	Condoms	Follicular
ADS_08	44	ADS	167	58	20.0796	Multipara	Nil	Follicular
ADS_09	37	ADS	163	59	21.0772	Multipara	Condoms	Follicular
ADS_10	51	ADS	161	56	21.6041	Multipara	Condoms	Follicular
ADS_11	50	ADS	163	60	21.0772	Multipara	Condoms	Follicular
ADS_12	50	ADS	163	62	21.0772	Multipara	Condoms	Follicular
ADS_13	49	ADS	162	57	21.3382	Multipara	Nil	Follicular
ADS_14	42	ADS	163	59	21.0772	Multipara	Nil	Luteal
ADS_15	35	ADS	156	56	23.0112	Multipara	Condoms	Follicular
ADS-16	51	ADS	163	59	21.0772	Multipara	Nil	Follicular
ADS-17	41	ADS	166	59	20.3223	Multipara	Condoms	Follicular
ADS_18	50	ADS	163	57	21.0772	Multipara	Condoms	Follicular
ADS_19	45	ADS	165	59	20.5693	Multipara	Condoms	Follicular
ADS_20	46	ADS	158	58	22.4323	Multipara	Condoms	Follicular
ADS_21	52	ADS	163	59	21.0772	Multipara	Condoms	Follicular
Control-01	48	Control	163	57	21.0772	Nullipara	Condoms	Follicular
Control-02	44	Control	156	56	23.0112	Multipara	Condoms	Follicular
Control-03	30	Control	164	57	20.8209	Multipara	Condoms	Follicular
Control_04	48	Control	158	58	22.4323	Multipara	Condoms	Luteal
Control_05	48	Control	161	59	21.6041	Multipara	Condoms	Follicular
Control_06	42	Control	161	57	21.6041	Multipara	Condoms	Follicular
Control_07	49	Control	162	58	21.3382	Multipara	Condoms	Follicular
Control_08	49	Control	158	58	22.4323	Multipara	Condoms	Luteal
Control_09	49	Control	164	59	20.8209	Multipara	Condoms	Follicular
Control_10	48	Control	160	58	21.875	Multipara	Condoms	Follicular
Control_11	44	Control	157	59	22.719	Multipara	Nil	Follicular
Control_12	39	Control	164	59	20.8209	Multipara	Condoms	Follicular
Control_13	51	Control	164	61	20.8209	Multipara	Nil	Follicular
Control_14	48	Control	162	58	21.3382	Multipara	Nil	Follicular
Control_15	49	Control	157	57	22.719	Multipara	Condoms	Follicular
Control_16	45	Control	165	61	20.5693	Multipara	Condoms	Follicular
Control_17	48	Control	157	59	22.719	Multipara	Nil	Follicular
